# Supplementary material for: Injury Pattern According to Player Position in Male Amateur Football Players in Greece: A Retrospective Study
Source: J Clin Med. 2025 Sep 7;14(17):6320. doi: 10.3390/jcm14176320 (PMC12428947; doi:10.3390/jcm14176320)
Supplement: Supplementary file 1 [file jcm-14-06320-s001.zip]

Archive with 3 entries (3 files):
- Suppl Material File S1.pdf
- Suppl Material File S2.pdf
- Suppl Material File S3.pdf
